# Supplementary material for: Shared germline-biased plasmablast clonotypes shape early neutralizing antibody responses during acute Chikungunya virus infection
Source: Front Immunol. 2026 Jun 19;17:1846926. doi: 10.3389/fimmu.2026.1846926 (PMC13374033; doi:10.3389/fimmu.2026.1846926)
Supplement: Supplementary file 1 [file DataSheet1.xlsx]

## Sheet: PB mAbs sheet
	Subject ID	Clone ID	Isotype	Neutralizing-IC50 (μg/ml)	VH gene	DH gene	JH gene	CDRH3	VL gene	JL gene	CDRL3	%SHM-Heavy chain	%SHM-Light chain	CDR3Length-Heavy chain	CDR3Length-Light chain
	JHCK120	A2	IgG1	25	IGHV3-30*01 F	IGHD1-26*01 F	IGHJ4*02 F	CARSGWELLEFDYW	IGKV1-33*01 F,	IGKJ3*01 F	CQQYDNLPF	0	0	12	7
	JHCK120	A3	IgG1	25	IGHV3-30-3*01 F	IGHD1-26*01 F	IGHJ4*02 F	CARAVWELAPFDYW	IGKV3-20*01 F	IGKJ4*01 F	CQQYGSSPLTF	0	0	12	9
	JHCK120	A4	Unk	25	IGHV4-59*01 F	IGHD1-26*01 F	IGHJ4*02 F	CARGLLVGNTGYYFDSW	IGLV3-1*01 F	IGLJ3*02 F	CQAWDSSTWVF	6.1643	3.9007	15	9
	JHCK120	A5	IgG1	25	IGHV4-31*03 F	IGHD2-15*01 F	IGHJ4*02 F	CARGGVVVVDFDYW	IGKV1-39*01 F,	IGKJ3*01 F	CQQSYSTLIFTF	0	0	12	10
	JHCK120	A6	IgA1	25	IGHV4-39*01 F	IGHD3-10*01 F	IGHJ4*02 F	CARHGPLWFGESHFDNW	IGLV1-40*01 F	IGLJ3*02 F	CQSYDDNLGALVF	11.7056	9.1872	15	11
	JHCK120	B1	IgA1	25	IGHV4-61*02 F	IGHD3-10*01 F	IGHJ3*02 F	CARECSYYGSGSCFDIW	IGKV3D-15*01 F	IGKJ3*01 F	CQQYNNWPTF	12.0401	7.01754	15	8
	JHCK120	B2	IgA2	25	IGHV3-23*01 F,	IGHD3-10*01 F	IGHJ4*02 F	CARDRTPYGSGMMVDYW	IGLV4-69*01 F	IGLJ2*01 F,	CQTWGPGLVVF	6.75676	4.738	15	9
	JHCK120	B3	IgA2	25	IGHV3-30*01 F,	IGHD3-22*01 F	IGHJ4*02 F	CAREGGQGYYESTGYYSHW	IGKV3-20*01 F	IGKJ1*01 F	CQQYGSSPPWTF	8.10811	6.8965	17	10
	JHCK120	C1	IgA1	25	IGHV4-39*01 F	IGHD3-10*01 F	IGHJ3*02 F	CARHPGYYGSGSHDAFDIW	IGKV1-39*01 F,	IGKJ4*01 F	CQQSYSTLLTF	0	0	17	9
	JHCK120	C3	IgA2	25	IGHV3-20*04 F	IGHD4-23*01 ORF	IGHJ6*02 F	CVRGGDPLW	IGKV3-15*01 F	IGKJ1*01 F	CQQYNNWPWTF	9.1525	5.6338	7	9
	JHCK120	C5	IgA1	25	IGHV3-23*01	IGHD3-22*01 F	IGHJ4*02 F	CAKVGPFTYDSSGHYFDYW	IGLV2-14*01 F,	IGLJ3*02 F	CSSYTSSSTRVF	1.0169	2.0477	17	10
	JHCK120	C6	IgM	25	IGHV3-74*01 F	IGHD3-22*01 F	IGHJ4*02 F	CATDDYYDSSGYSYW	IGLV3-1*01 F	IGLJ3*02 F	CQAWDSRGVF	0	0	13	8
	JHCK120	D2	IgG1	1.16	IGHV3-30-3*01 F	IGHD1-26*01 F	IGHJ3*02 F	CARGGWELDAFDIW	IGKV3-20*01 F	IGKJ4*01 F	CQQYGSSPLTF	0.682594	0.3484	12	9
	JHCK120	E1	IgM	25	IGHV3-9*01 F	IGHD5-18*01 F	IGHJ6*02 F	CAKDMARAGYSYGFYYYYGMDVW	IGKV2-28*01 F,	IGKJ2*01 F	CMQALQTPYTF	0	0.3344	21	9
	JHCK120	E4	IgA1	25	IGHV3-7*03 F	IGHD4-11*01 ORF	IGHJ6*02 F	CVRWAYSDNIYYYYHGMDVW	IGKV1-39*01 F,	IGKJ1*01 F	CQQSFTTPWTF	6.14334	8.4507	18	9
	JHCK120	E6	IgG1	25	IGHV1-46*01 F,	IGHD4-23*01 ORF	IGHJ3*02 F	CASTVETRAFDIW	IGKV3-20*01 F	IGKJ2*01 F	CQQYGSSPYTF	0.6825	0	11	9
	JHCK120	F2	IgM	25	IGHV4-61*02 F	IGHD2-15*01 F	IGHJ6*02 F	CARDGYCSGGSCYSSRKNYYYYGMDVW	IGLV2-14*01 F	IGLJ1*01 F	CSSYTSSSTYVF	0	0	25	10
	JHCK120	F5	IgA1	25	IGHV3-9*01 F	IGHD4-17*01 F	IGHJ4*02 F	CVKDCTSMVTTGGRAYFEHW	IGLV1-40*01 F	IGLJ1*01 F	CQSSDSNSKVF	2.3569	5.1369	18	9
	JHCK120	G2	IgM	25	IGHV3-7*01 F	IGHD2-8*01 F	IGHJ5*02 F	CAREGIVLMVYSEGRNWFDPW	IGKV1-39*01 F,	IGKJ2*01 F	CQQSYSTPYTF	0	0	19	9
	JHCK120	G5	IgA2	25	IGHV3-23*01	IGHD3-10*01 F	IGHJ4*02 F	CVKDRVPADGAYDFDHW	IGKV1D-12*01 F	IGKJ4*01 F,	CQKTNPHPALAF	17.2297	13.38	15	10
	JHCK120	G6	IgG1	18.03	IGHV3-30*03 F	IGHD3-22*01 F	IGHJ3*02 F	CAKGRYYYETDAFDIW	IGKV3-20*01 F	IGKJ3*01 F	CQQYGSSPFTF	0	0	14	9
	JHCK147	A2	IgM	25	IGHV4-39*01 F	IGHD3-16*01 F	IGHJ4*02 F	CARLQNYLWPTPDYW	IGLV2-8*01 F	IGLJ2*01 F,	CSSYAGSNSLIF	2.6845	2.7027	13	10
	JHCK147	A6	IgM	25	IGHV4-39*01 F	IGHD3-16*01 F	IGHJ4*02 F	CARLQNYLWPTPDYW	IGLV2-8*01 F	IGLJ2*01 F,	CSSYAGSNSLIF	3.6912	2.7027	13	10
	JHCK147	B4	IgM	25	IGHV4-39*01 F	IGHD3-16*01 F	IGHJ4*02 F	CARLQNYLWPTPDYW	IGLV2-8*01 F	IGLJ2*01 F,	CSSYAGSNSLIF	3.6912	2.7027	13	10
	JHCK147	B6	IgA1	25	IGHV3-30*02 F, or Homsap IGHV3-30-5*02 F	IGHD3-10*01 F	IGHJ4*02 F	CAKGPGRYNTGHLDSW	IGLV4-69*01 F	IGLJ2*01 F,	CQTWTTGIVTF	10.9215	9.7643	14	9
	JHCK147	E3	IgM	25	IGHV4-39*01 F	IGHD3-16*01 F	IGHJ4*02 F	CARLQNYLWPTPDYW	IGLV2-8*01 F	IGLJ2*01 F,	CSSYAGSNSLIF	3.6912	2.7027	13	10
	JHCK147	E6	IgM	25	IGHV4-59*11 F	IGHD2-15*01 F	IGHJ3*01 F, or Homsap IGHJ3*02 F	CARGASLPVAGPRVFDAFDLW	IGKV1-5*03 F	IGKJ2*01 F	CQQYNSYPYTF	3.4482	2.4911	19	9
	JHCK147	F2	IgA2	25	IGHV3-21*01 F	IGHD6-13*01 F	IGHJ4*02 F	CARESGSSWYAVGDYW	IGLV2-11*01 F	IGLJ1*01 F	CCSYAGGPYVF	5.0675		14	9
	JHCK147	F3	IgM	25	IGHV4-39*01 F	IGHD3-16*01 F	IGHJ4*02 F	CARLQNYLWPTPDYW	IGLV2-8*01 F	IGLJ2*01 F,	CSSYAGSNSLIF	3.6912	2.7027	13	10
	JHCK147	F5	IgM	25	IGHV4-39*01 F	IGHD3-16*01 F	IGHJ4*02 F	CARLQNYLWPTPDYW	IGLV2-8*01 F	IGLJ2*01 F,	CSSYAGSNSLIF	3.6912	2.7027	13	10
	JHCK147	F6	IgA1	25	IGHV4-39*01 F	IGHD3-10*02 F	IGHJ4*02 F	CARHGTQFGELSLDYW	IGLV3-25*03 F	IGLJ2*01 F	CQSADSIGTYVVF	2.0066	0.6944	14	11
	JHCK147	G5	IgM	25	IGHV3-72*01 F	IGHD6-19*01 F	IGHJ5*02 F	CARGHDTSGWRTIDTW	IGKV1-9*01 F	IGKJ5*01 F	CQQLNTYPITF	3.9867	2.8169	14	9
	JHCK178	A5G1	IgG1	0.88	IGHV3-30-3*01 F	IGHD1-26*01 F	IGHJ3*02 F	CARGGLWELDAFDIW	IGKV3-20*01 F	IGKJ2*01 F	CQQYGSSRYTF	0	0	13	9
	JHCK178	A6G2	IgG2	25	IGHV3-23*01 F, IGHV3-23D*01 F	IGHD6-19*01 F	IGHJ2*01 F	CAKRVAGPFGYFDLW	IGKV3-20*01 F	IGKJ2*02 (F)	CQRCVKSSCTF	8.84354	6.428	13	9
	JHCK178	B1G1	IgG1	25	IGHV3-30-3*01 F	IGHD6-19*01 F	IGHJ6*02 F	CARVLRSGWTSDYYYYYGMDVW	IGKV2-28*01 F	IGKJ1*01 F	CMQALQTPRTF	0	0	20	9
	JHCK178	B2G1	IgG1	12.6	IGHV3-30-3*01 F	IGHD1-26*01 F	IGHJ4*02 F	CARGEWELSRIDYW	IGKV3-20*01 F	IGKJ4*01 F	CQQYGSSPLTF	0	0	12	9
	JHCK178	B3G2	IgG2	25	IGHV3-23*03 F	IGHD6-19*01 F	IGHJ2*01 F	CAKRVAGPLGYFDLW	IGKV3-20*01 F	IGKJ2*02 (F)	CQRCDISSCTF	6.80272	5.614	13	9
	JHCK178	B5G1	IgG1	25	IGHV3-30*03 F, IGHV3-30*18 F, IGHV3-30-5*01 F	IGHD3-10*01 F	IGHJ3*01 F, IGHJ3*02 F	CVRGGAFLIDLW	IGLV1-51*02 F	IGLJ1*01 F	CATWNKNLPGVVF	22.2603	12.5423	10	11
	JHCK178	C1G1	IgG1	25	IGHV3-30-3*01 F	IGHD2-15*01 F	IGHJ1*01 F	CARVGGSGFELEYFQHW	IGKV3-20*01 F	IGKJ1*01 F	CQQYGSSPWTF	0	0	15	9
	JHCK178	C3G1	IgG1	5.4	IGHV3-30-3*01 F	IGHD1-26*01 F	IGHJ3*02 F	CARAGWELDAFDIW	IGKV3-20*01 F	IGKJ5*01 F	CQQYGSSAITF	0	0	12	9
	JHCK178	C4G1	IgG1	25	IGHV6-1*01 F	IGHD1-26*01 F	IGHJ6*02 F	CARSYSGTYGILPDSYGMDVW	IGKV1-5*03 F	IGKJ1*01 F	CQQYNSSPTF	1.98676	1.4285	19	8
	JHCK178	D1G2	IgG2	25	IGHV3-23*01 F, IGHV3-23D*01 F	IGHD1-26*01 F	IGHJ3*01 F, IGHJ3*02 F	CARAESYGGTYYGSFDLW	IGKV2-28*01 F	IGKJ2*01 F	CVQTLYTYTF	5.42373	6.4189	16	8
	JHCK178	D5G1	IgG1	19.5	IGHV1-18*04 F	IGHD4-11*01 ORF	IGHJ6*02 F	CARDDYSNYYYYYGMDVW	IGLV8-61*01 F	IGLJ3*02 F	CVLYMGSGIWVF	0	0.33898	16	10
	JHCK178	E2G1	IgG1	25	IGHV3-30*02 F, IGHV3-30-5*02 F	IGHD4-17*01 F	IGHJ4*02 F	CAKVGPDYGDSYGDLDYW	IGKV1-12*01 F	IGKJ4*01 F	CQQANSFPRF	1.01695	1.01695	16	8
	JHCK178	E3G3	IgG3	25	IGHV3-30-3*01 F	IGHD1-26*01 F	IGHJ4*02 F	CARGGYWELNEVDYW	IGKV3-20*01 F	IGKJ3*01 F	CQQYGSSPFTF	0	0.347222	13	9
	JHCK178	E5A1	IgA1	25	IGHV3-30*03 F, IGHV3-30*18 F , IGHV3-30-5*01 F	IGHD6-19*01 F	IGHJ4*02 F	CAKARYSSGWDFDYW	IGLV2-8*01 F	IGLJ3*02 F	CSSSAGSNSWVF	0	1.6949	13	10
	JHCK178	F5G1	IgG1	25	IGHV4-59*08 F	IGHD4-17*01 F	IGHJ4*02 F	CARHAGPTVTTYRGLYYFDYW	IGLV1-40*01 F	IGLJ2*01 F, or Homsap IGLJ3*01 F	CQSYDSSLSVVVF	1.02389	1.36518	19	11
	JHCK178	G1G1	IgG1	25	IGHV3-15*01 F	IGHD3-3*01 F	IGHJ6*02 F	CTTGSEGFSQPVYYYYGMDVW	IGLV3-21*04 F	IGLJ1*01 F	CQVWDSSSDHLGVF	0	0.346021	19	12
	JHCK178	G4G1	IgG1	25	IGHV4-39*01 F	IGHD2-2*01 F	IGHJ6*02 F	CARLSVPPAVNSGHYNGMDVW	IGLV3-25*03 F	IGLJ2*01 F, or Homsap IGLJ3*01 F or Homsap IGLJ3*02 F	CQSADHTGTVEVF	11.0738	0	19	11
	JHCK178	G6A1	IgA1	25	IGHV4-4*07 F, IGHV4-4*08 F IGHV4-4*09 (F) IGHV4-59*08 F IGHV4-59*12 (F)	IGHD5-18*01 F	IGHJ3*02 F	CARHRRRTYSYGSAGYGAFDIW	IGKV1-33*01 F	IGKJ4*01 F	CQQYHNLPLTF	8.59	8.45	20	9
	JHCK182	A2A2	IgA2	25	IGHV4-4*02 F	IGHD1-7*01 F	IGHJ4*02 F	CARGRDWNWGTW	IGKV3-20*01 F	IGKJ2*01 F	CQQYGYSPPYTF	10.1695	0.348432	10	10
	JHCK182	A2G1	IgG1	25	IGHV1-18*04 F	IGHD2-15*01 F	IGHJ5*02 F	CARKMPEAAAVHSESWFDPW	IGKV3-15*01 F	IGKJ4*01 F	CQQYNDWVTF	10.2	3.4965	18	8
	JHCK182	A4A2	IgA2	25	IGHV4-4*02 F	IGHD2-2*01 F	IGHJ5*02 F	CARGTPVFPTGMHLVLITRMFDPW	IGLV3-25*03 F	IGLJ1*01 F	CQSADRTGSYYVF	10.2389	4.1379	22	11
	JHCK182	B1A1	IgA1	25	IGHV3-74*01 F	IGHD3-3*01 F	IGHJ6*02 F	CARELSYKKYYDFWSGDYTDHYDGLNVW	IGLV1-44*01 F	IGLJ2*01 F, or Homsap IGLJ3*01 F	CAAWDDSLNVVF	3.04054		26	10
	JHCK182	B3A1	IgA1	25	IGHV5-51*01 F	IGHD2-2*01 F	IGHJ3*01 F	CARHRVPAADDGFDVW	IGLV3-25*03 F	IGLJ3*02 F	CQSPDSSGNYKVF	5.40541	1	14	11
	JHCK182	B4G2	IgG2	25	IGHV3-7*01	IGHD3-22*01 F	IGHJ4*02	CARDPFYSSFDYW	IGKV2-30*02 [F]	IGKJ4*01 F	CMQGTHWPTF	5.06757	6.5972	11	8
	JHCK182	B4M	IgM	25	IGHV3-33*01		IGHJ4*02	CVAGSGYFVV	IGKV3-15*01 F	IGKJ1*01 F	CQQYNNWPPWTF	0	7.3684	9	10
	JHCK182	B6G1	IgG1	25	IGHV5-51*01 F	IGHD3-10*01 F	IGHJ4*02 F	CARSGPTRGVMGFTPIDYW	IGKV3-15*01 F, or Homsap IGKV3-20*01 F	IGKJ1*01 F	CQQYGPTPCTF	1.7	0.6688	17	9
	JHCK182	C2M	IgM	25	IGHV3-23*01 F, IGHV3-23D*01 F	IGHD1-26*01 F	IGHJ6*02 F	CAKSIGQVLLKVYGMDVW	IGLV5-45*03 F	IGLJ2*01 F, or Homsap IGLJ3*01 F	CMIWHNNVVVF	9.96564	1.6447	16	9
	JHCK182	C3A1	IgA1	25	IGHV3-53*04 F	IGHD3-9*01 F	IGHJ6*01 F	CASASYYDILRGDVLSYGMDVW	IGKV2-28*01 F, or Homsap IGKV2D-28*01 F	IGKJ2*01 F	CMQALQTYTF	8.27586	3.5461	20	8
	JHCK182	D2A1	IgA1	25	IGHV3-30*04 F,, IGHV3-30*10 F , IGHV3-30*14 F, IGHV3-30-3*03 F	IGHD6-19*01 F	IGHJ4*02 F	CAREGHSSGRAGTFDLW	IGKV1-5*04 F	IGKJ5*01 F	CQQYNVYPVTF	13.5135	9.15493	15	9
	JHCK182	D4A1	IgA1	25	IGHV4-4*02 F	IGHD1-1*01 F	IGHJ4*02 F	CARGRDYNWGTW	IGKV3-20*01 F	IGKJ2*01 F	CQQSHRSSMYTF	7.45763	2.3648	10	10
	JHCK182	D5M	IgM	25	IGHV3-73*01 F, IGHV3-73*02 F	IGHD4-17*01 F	IGHJ4*02 F	CTRLYGDYAGGFDYW	IGKV4-1*01 F	IGKJ4*01 F	CQQYYSAPLTF	4.31894	3.9	13	9
	JHCK182	F2A1	IgA1	25	IGHV3-15*01 F	IGHD3-3*01 F	IGHJ3*01 F, IGHJ3*02 F	CTTAPDDFWSGLRW	IGLV3-21*02 F	IGLJ3*02 F	CQVWDSSSDHWVF	0.996678	5.5737	12	11
	JHCK182	F5A2	IgA2	25	IGHV3-9*01 F	IGHD2-8*01 F	IGHJ3*02 F	CAKDKGSLMGALDIW	IGKV2-28*01 F, or Homsap IGKV2D-28*01 F	IGKJ1*01 F	CMQALQTPRTF	5.36913	5.0505	13	9
	JHCK182	G3A1	IgA1	25	IGHV1-2*02 F	IGHD6-13*01 F	IGHJ5*01 F, IGHJ5*02 F	CATSGFSNSWYSYW	IGKV1-27*01 F	IGKJ1*01 F	CQKYNSGPRTF	4.45205	1.71232	12	9
	JHCK182	G4A1	IgA1	25	IGHV3-53*04 F	IGHD3-9*01 F	IGHJ6*01 F	CASASYYDILRGDVLSYGMDVW	IGLV1-40*01 F	IGLJ2*01 F, or Homsap IGLJ3*01 F	CQSYDSSLNGLF	7.24138	8.51063	20	10
	JHCK208	A3	IgG1	25	IGHV3-30*03 F,	IGHD3-10*01 F	IGHJ6*02 F	CAKERRRVITPTAGEHYYYGLDVW	IGKV1-9*01 F	IGKJ4*01 F	CQQLNSDPLSF	11.3013	5.2816	22	9
	JHCK208	B2	Unk	25	IGHV4-59*01 F	IGHD4-23*01 ORF	IGHJ3*02 F	CARVLRGGNTGYNFDIW	IGLV3-1*01 F	IGLJ2*01 F,	CQAWDSNTVVF	4.7945	3.1802	15	9
	JHCK208	C1	IgG2	25	IGHV1-8*01 F	IGHD6-13*01 F	IGHJ4*02 F	CARGIAAGVDHW	IGLV5-45*04 F	IGLJ1*01 F	CLIWHNRAYVF	7.4324	4.1935	10	9
	JHCK208	C3	IgM	25	IGHV3-7*01 F	IGHD6-19*01 F	IGHJ4*02 F	CARVGTGDGVGGSGWYWGHW	IGLV2-14*03 F	IGLJ1*01 F	CSSYTMSTTLGAL	9.8305	5.0505	18	11
	JHCK208	C4	IgG1	25	IGHV4-59*03 F,	IGHD3-3*01 F	IGHJ4*02 F	CASGRGDYNVYW	IGLV1-51*02 F	IGLJ3*02 F	CGTWDSSLSAGVF	5.92334	4.3918	10	11
	JHCK208	C5	IgA1	25	IGHV1-2*06 F	IGHD3-16*01 F	IGHJ3*02 F	CATLAGGPYRTTEEAFDIW	IGLV1-51*02 F	IGLJ2*01 F,	CGTWDSSLREMIF	5.862	6.2068	17	11
	JHCK208	D5	IgM	25	IGHV3-48*02 F	IGHD6-13*01 F	IGHJ4*02 F	CASGLIAAAGQLGYW	IGKV1-5*03 F	IGKJ1*01 F	CQQYNSPWTF	0.6825	1.0791	13	8
	JHCK208	E1	IgM	25	IGHV4-34*01 F,	IGHD1-26*01 F	IGHJ3*02 F	CARGGEVGATRDDAFDIW	IGKV1-5*01 F	IGKJ1*01 F	CQQYDTYSWTF	6.4846	5.614	16	9
	JHCK208	E2	IgM	25	IGHV4-59*01 F	IGHD1-7*01 F	IGHJ4*02 F	CARNWNYVAFDYW	IGKV1-9*01 F	IGKJ4*01 F	CQQLNSYPLTF	2.4054	0.70422	11	9
	JHCK208	F3	IgG1	25	IGHV3-23*01 F	IGHD3-3*01 F	IGHJ6*03 F	CANPGPHYDFWSGSSGDYYYYMDVW	IGKV3-20*01 F	IGKJ2*01 F	CQQYGGSLPYTF	5.86207	2.7586	23	10
	JHCK208	F5	IgM	25	IGHV3-7*01 F	IGHD6-19*01 F	IGHJ4*02 F	CARVGTGDGVGGSGWYWGFW	IGLV2-14*01 F,	IGLJ1*01 F	CSSFTSSITLGVL	8.81356	5.3872	18	11
	JHCK208	F6	Unk	25	IGHV3-30*03	IGHD5-12*01 F	IGHJ4*02 F,	CAKQDRMYWAFPPHPRYDQW	IGLV1-51*02 F	IGLJ2*01 F,	CGTCDINLKAVLF	8.5616	11.5254	18	11
	JHCK208	G1	IgG1	25	IGHV3-30*02 F	IGHD6-6*01 F	IGHJ6*03 F	CAKEGHTYSSSSPYYIDVW	IGLV6-57*02 F	IGLJ2*01 F	CQSYDSSDHVVF	5.7432	2.027	17	10
	JHCK208	G2	IgG1	25	IGHV3-30*03 F,	IGHD3-10*01 F	IGHJ4*02 F	CAKEDRAAWSGESQPCDSW	IGKV3-20*01 F	IGKJ1*01 F	CQQYGSSTRTF	11.4864	8.0701	17	9
	JHCK96	A12	Unk	25	IGHV2-5*01 F	IGHD3-22*01 F	IGHJ5*01 F,	CGHRRQYYDRAWFDPW	IGKV1-12*01 F	IGKJ4*01 F	CQQADSFPLSF	10.9634	5.6338	14	9
	JHCK96	B3	Unk	25	IGHV1-18*04 F	IGHD3-9*01 F	IGHJ5*02 F	CARGLGNNWLDPW	IGLV3-1*01 F	IGLJ2*01 F, o	CQAWDTSTHVVF	7.7966	4.9822	11	10
	JHCK96	B4	Unk	25	IGHV1-69-2*01 F	IGHD2-15*01 F	IGHJ4*02 F	CATVTNSGARGGGGFCDHW	IGKV3-15*01 F	IGKJ5*01 F	CQQYNNWPPITF	5.4237	3.8327	17	10
	JHCK96	C12	IgG2	25	IGHV3-74*01 F	IGHD1-7*01 F	IGHJ5*02 F	CVGNYKAWFDPW	IGLV2-8*01 F	IGLJ1*01 F	CSSYGGNKYVF	8.3044		10	9
	JHCK96	C3	IgA1	25	IGHV3-66*01 F	IGHD3-22*01 F	IGHJ4*02 F	CAREYYYDDSGPFDLW	IGKV3D-15*01 F	IGKJ1*01 F	CQQYNDWPRTF	10.9215	5.5944	14	9
	JHCK96	C6	IgG2	25	IGHV3-15*01 F	IGHD2-15*01 F	IGHJ4*02 F	CTTVRGTQPPGGPAVLVVATW	IGKV1-5*01 F	IGKJ2*01 F	CQQCASYLTF	7.30897	4.5936	19	8
	JHCK96	D6	Unk	25	IGHV3-48*03 F	IGHD1-14*01 ORF	IGHJ4*02 F,	CVRDGTPQHSGWVYFDDW	IGKV3-15*01 F	IGKJ4*01 F,	CQQYRYWSPGF	8.7837	5.92334	16	9
	JHCK96	D8	Unk	25	IGHV1-3*01 F	IGHD3-22*01 F	IGHJ6*02 F	CTRTEYDGSGYYSLRLGMDVW	IGKV1-9*01 F	IGKJ3*01 F	CQQLTTYPPTF	13.6054	3.8327	19	9
	JHCK96	D9	IgA2	25	IGHV1-18*04 F	IGHD2-8*02 F	IGHJ6*02 F	CTRDYAGGGSPLTDYYYAMDVW	IGKV2-30*01 F	IGKJ1*01 F	CMQGSHWPRTF	#REF!	2.3333	20	9
	JHCK96	E11	IgG2	25	IGHV3-23*01 F,	IGHD3-10*01 F	IGHJ3*01 F	CAKGSGSTYAFDVW	IGKV1-16*01 F	IGKJ4*01 F	CQQYHTYPPTF	11.9454	6.2717	12	9
	JHCK96	E12	Unk	25	IGHV3-23*01 F,	IGHD6-6*01 F	IGHJ4*02 F	CARECGSYTTSSWAVNYW	IGKV1-5*03 F	IGKJ1*01 F	CHQYNTYWTF	10.1351	2.4734	16	8
	JHCK96	F12	IgA1	25	IGHV2-5*02 F,	IGHD6-25*01 F	IGHJ5*02 F	CARRRQTITVATTFDLW	IGKV1-5*01 F	IGKJ2*01 F	CQQYRTFLPYTF	10.9634	13.2404	15	10
	JHCK96	F5	IgA2	25	IGHV3-23*01 F,	IGHD6-19*01 F	IGHJ4*02 F	CAKDIRATGYSSGWGFDYW	IGLV1-44*01 F	IGLJ3*02 F	CAAWDASLKGWVF	9.45945	7.1428	17	11

## Sheet: MBC mAb sheet
	Subject ID	Clone ID	Isotype	Neutralizing-IC50 (μg/ml)	VH gene	DH gene	JH gene	CDRH3	VL gene	JL gene	CDRL3	%SHM-Heavy chain	%SHMLight chain	CDR3Length-Heavy chain	CDR3Length-Light chain
	A105	D11	IgG1	0.28	IGHV3-33*01 F	IGHD6-13*01 F	IGHJ4*02 F,	CASSSSWSFYFDYW	IGLV3-21*02 F	IGLJ1*01 F	CQVWDSSNGGVF	6.14334	3.88693	12	10
	A105	E1	IgG1	8.992	IGHV3-30*04 F	IGHD2-8*01 F	IGHJ3*02 F	CGRGGEFELDAVDIW	IGKV3-20*01 F	IGKJ4*01 F	CQQYASTPLTF	6.77966	2.42215	13	9
	A121	B5H	IgG1	25	IGHV4-31*03 F	IGHD2-21*02 F	IGHJ5*02 F	CARERLLAGTHNWFDPW	IGKV3-20*01 F	IGKJ5*01 F	CQQYGRSLITF	3.67893	2.12014	15	9
	A41	A9G	IgG1	0.086	IGHV1-24*01 F	IGHD3-3*01 F	IGHJ4*02 F	CATGGFWSVGPDYW	IGKV1-17*01 F	IGKJ1*01 F	CLQYNSYPHTF	6.48464	2.11268	12	9
	A41	F2G	IgG1	0.115	IGHV1-69*01 F, or IGHV1-69D*01 F	IGHD2-15*01 F	IGHJ6*02 F	CATGFCSGVSCYYYYDMDVW	IGLV1-40*01 F	IGKJ4*01 F	CQSYDNSLSGRGVVF	6.50685	1.35135	18	13
	A41	C9G	IgG1	0.249	IGHV4-34*01 F, IGHV4-34*02F	IGHD2-15*01 F	IGHJ4*02 F	CAGGCDSGNCPDYFYYW	IGLV2-14*03 F	IGLJ3*02 F	CSSYSSSTTWVF	5.11945	1.70068	15	10
	A41	E12G	IgG1	0.975	IGHV1-18*01 F	IGHD1-26*01 F	IGHJ4*02 F	CARGEVGPTHGDFDYW	IGKV1-39*01 F	IGLJ1*01 F	CQQSYSTPLTF	3.38983	3.84615	14	9
	A41	C12G	IgG1	3.074	IGHV1-18*01 F	IGHD6-19*01 F	IGHJ4*02 F	CARYIPEAETLDYW	IGLV3-1*01 F	IGLJ3*02 F	CQAWESSTVF	5.78231	2.82686	12	8
	A41	F12MA	IgA1	3.93	IGHV1-2*04 F	IGHD3-9*01 F	IGHJ3*01 F	CARQTIDSIALDVW	IGKV3-11*01 F	IGKJ2*03 F	CQQRHDWPLTF	8.87372	3.16901	12	9
	A41	D5G	IgG1	20	IGHV4-4*02 F, IGHV4-4*10 (F)	IGHD6-19*01 F	IGHJ5*02 F	CAKDLSPPPTSPHWFGSGWQPRW	IGKV3-20*01 F	IGKJ4*01 F	CQQYGSSPLTF	4.39189	1.39373	21	9
	A41	E8G	IgG3	25	IGHV3-11*01 F	IGHD4-17*01 F	IGHJ4*02 F	CARQLTSGDPIDYW	IGLV1-40*01 F	IGLJ3*02 F	CQSYDSSLSEVF	4.7619	1.35593	12	10
	A41	E7G	IgG1	25	IGHV1-18*01 F	IGHD2-21*02 F	IGHJ6*02 F	CARVGSDHRYGMDVW	IGLV3-21*04 F	IGKJ2*01 F	CQVWDKTSDHQWVF	6.14334	5.19031	13	12
	A41	D11G	IgG1	25	IGHV1-18*01 F	IGHD5-18*01 F	IGHJ4*02 F	CARDLMGYTYGMVVDYW	IGKV1-39*01 F	IGKJ2*01 F	CQQSYSTPYTF	5.40541	1.76056	15	9
	A41	G6G	Unk	25	IGHV1-18*01 F	IGHD4-17*01 F	IGHJ6*02 F, IGHJ6*03 F	CVKGSGVTPYYYADMDVW	IGLV7-46*01 F	IGKJ5*01 F	CLLSYSGTSVLF	5.76271	3.09278	16	10
	A41	D7G	IgG1	25	IGHV2-5*02 F	IGHD6-13*01 F	IGHJ6*02 F	CAHRGIAAAGTYQYYHYYGMDVW	IGKV3-20*01 F	IGKJ4*01 F	CQQYGSSPETF	5.01672	3.13589	21	9
	A41	F9G	Unk	25	IGHV2-5*02 F	IGHD3-9*01 F	IGHJ2*01 F	CSHFRRDYDILTGKPSGHWYFDLW	IGKV1-39*01 F	IGLJ2*01 F	CQQSYSNAGF	3.7037	3.21429	22	8
	JHCK147F	A7H	IgG1	25	IGHV3-30*02 F,	IGHD2-15*01 F	IGHJ2*01 F	CAKDFCSGGNCYPWYFDLW	IGLV3-21*02 F	IGLJ1*01 F	CHVWDTSTDVGVF	8.10811	4.91228	17	11
	JHCK96F	C12H	IgG1	0.003	IGHV4-30-4*01 F	IGHD5-24*01 ORF	IGHJ4*02 F	CARADGYTFDYW	IGKV3-20*01 F	IGKJ4*01 F	CQQHWSSLTF	6.71141	3.84615	10	8
	JHCK96F	F9H	IgG1	0.347	IGHV1-69*01 F,	IGHD2-15*01 F	IGHJ4*02 F	CTRDRSNLRHCTTGSCSGHFDYW	IGKV1-33*01 F	IGKJ2*03 F	CQQFDSLPFSF	13.5135	11.2676	21	9
	JHCK96F	B10H	IgG1	1.83	IGHV3-74*01 F	IGHD3-16*02 F	IGHJ4*02 F	CARAEMGGFHFDPW	IGKV1-33*01 F	IGKJ3*01 F	CQQYDGSPPGMFTF	6.10169	7.31707	12	12
	JHCK96F	E9H	IgG1	11.4	IGHV3-48*03 F	IGHD6-19*01 F	IGHJ5*02 F	CARRGFAGAFDPW	IGKV3-20*01 F	IGKJ2*01 F	CQHYESSPYTF	7.82313	2.78746	11	9
	JHCK96F	B5H	IgG1	25	IGHV4-4*02 F	IGHD1-26*01 F	IGHJ5*02 F	CATRYSGTFHFDPW	IGLV2-14*01 F	IGLJ2*01 F	CSSYTSSTTLVVF	6.84931	1.68919	12	11
	JHCK96F	A7H	IgG1	25	IGHV4-59*03 F	IGHD3-10*01 F	IGHJ4*02 F	CARGPYGSGTPKIDYW	IGKV1-13*02 F	IGKJ3*01 F	CQQFNTYPFTF	2.43056	1.76056	14	9
	JHCK96F	F8H	IgG1	25	IGHV3-30*02 F,	IGHD6-13*01 F	IGHJ4*02 F	CAKGKIEYSSSWYFFDYW	IGKV1-5*01 F	IGKJ1*01 F	CQHYNSYSGTF	5.08475	3.16901	16	9
	JHCK96F	E11H	IgG1	25	IGHV3-30*03 F,	IGHD1-26*01 F	IGHJ6*02 F	CVKVKEWESTAYSHHYFAMDVW	IGKV4-1*01 F	IGKJ2*01 F	CQQYHSAPYTF	5.76271	4.96689	20	9
	JHCK96F	E7H	IgG1	25	IGHV3-11*03 F	IGHD3-22*01 F	IGHJ3*02 F	CARALPHYYYGNSGYPYDAFDIW	IGLV2-14*03 F	IGLJ3*02 F	CSSYTSSSTTWLF	5.78231	4.43686	21	11
	JHCK96F	E12H	IgG1	25	IGHV3-9*01 F	IGHD3-10*01 F	IGHJ6*02 F	CAKEKGYYGSGRSRPDNYYYGMDVW	IGKV3-11*01 F	IGKJ2*01 F	CQQRTNWPMYTF	3.71622	2.8169	23	10
